# Supplementary material for: Prolonged Aggressive Experience Accelerates Resolution of Inflammation in Blood and Microglia After Repeated LPS Treatment
Source: Int J Mol Sci. 2025 Dec 13;26(24):12007. doi: 10.3390/ijms262412007 (PMC12733220; doi:10.3390/ijms262412007)
Supplement: Supplementary file 1 [file ijms-26-12007-s001.zip]

Archive with 2 entries (2 files):
- supplementary tables.pdf
- Supplementary Figures.pdf
